# Supplementary material for: Molecular Clustering Analysis of Blood Biomarkers in World Trade Center Exposed Community Members with Persistent Lower Respiratory Symptoms
Source: Int J Environ Res Public Health. 2022 Jul 1;19(13):8102. doi: 10.3390/ijerph19138102 (PMC9266229; doi:10.3390/ijerph19138102)
Supplement: Supplementary file 1 [file ijerph-19-08102-s001.zip]

Archive with 8 entries (8 files):
- Supplemental Table S1.pdf
- Supplemental Table S2.pdf
- Supplemental Table S3.pdf
- SupplementalFig S1.png
- SupplementalFig S2.png
- SupplementalFig S3.png
- SupplementalFig S4.png
- SupplementalFig S5.png
